# Supplementary material for: Copy Number Heterogeneity of JC Virus Standards
Source: J Clin Microbiol. 2017 Feb 22;55(3):824–31. doi: 10.1128/JCM.02337-16 (PMC5328450; doi:10.1128/JCM.02337-16)
Supplement: Supplemental material [file JCM.02337-16_zjm999095378s1.xlsx]

## Sheet: Sheet1
	IU/mL	UW T region Assay	Focus Assay	UW T region Assay	Focus Assay	UW T region ddPCR	Focus ddPCR
		qPCR Ct	qPCR Ct	qPCR IU/mL	qPCR IU/mL
WHO	5000000	21.2	15.375			3400000	26000000
JCV 1A	500000	24.7	18.95			310000	2400000
cultured virus	50000	28.3	22.275			30000	240000
	5000	31.7	25.875
	500	36.4	29.75
	50	45	32.4
JC Pos Ctl	Neat	24.83	21.8	460000	86000	190000	290000
ATCC strain 1397	01:10:00	28.6	25.4	38000	9000	17000	25000
	1:100	31.6	29	5100	927	1200	2700
cultured virus	1:1,000	35.7	32.4	314	109
JC Urine Pt	1:10	19.2	16.3	26000000	2500000	9200000	10000000
clinical sample	1:100	22.2	19.5	2600000	300000	1100000	1200000
	1:1,000	25.7	23	300000	30000	120000	120000
	1:10,000	28.9	27.2	18000	1900
	1:100,000	32.4	29.7	3700	350
	1:1,000,000	36.6	34.5	450	15
Exact v1	10000000	21.8	17.1	2700000	1500000
cultured virus	1000000	25.4	20.5	310000	160000	180000	970000
ATCC VR1583	100000	28.9	23.8	33000	18000	19000	100000
	10000	32	27.5	3200	1500	1400	13000
	1000	36.8	30.7	420	180
	100	40	34.4	12	16
Exact v2	10000000	22.2	17.7	2200000	990000
pt sample	1000000	25.2	20.6	310000	150000	150000	810000
cultured virus	100000	28.66	24.4	33000	12000	11000	49000
	10000	32.58	27.6	2500	1400	2000	6300
	1000	36.97	32.9	140	43
	100	45	35.1	0	10
Addgene	1000000	45	20.1	0	1000000	0	4400000
MAD-1	100000	45	23.4	0	115000	0	540000
plasmid, naked DNA	10000	45	27.1	0	10000	0	50000
	1000	45	30.4	0	1100
	100	45	33.4	0	155
ABI DNA	5000000	45	22.1	0	270000	0	1700000
MAD-1	500000	45	25.4	0	31000	0	200000
plasmid, naked DNA	50000	45	29	0	2800	0	17000
	5000	45	31.4	0	575	0
Supplemental Table – qPCR and ddPCR data table depicted in Figure 1C and 1D.
